# Supplementary material for: Four New Species of Macquartia (Diptera: Oestroidea) from China and Phylogenetic Implications of Tachinidae
Source: Insects. 2022 Nov 28;13(12):1096. doi: 10.3390/insects13121096 (PMC9781235; doi:10.3390/insects13121096)
Supplement: Supplementary file 1 [file insects-13-01096-s001.zip]

Archive with 1 entries (1 files):
- insects-1962159-supplementary.pdf
